# Supplementary material for: Harnessing Endophytic Fungi for Enhancing Growth, Tolerance and Quality of Rose-Scented Geranium (Pelargonium graveolens (L’Hér) Thunb.) Plants under Cadmium Stress: A Biochemical Study
Source: J Fungi (Basel). 2021 Dec 3;7(12):1039. doi: 10.3390/jof7121039 (PMC8705862; doi:10.3390/jof7121039)
Supplement: Supplementary file 1 [file jof-07-01039-s001.zip]

Archive with 2 entries (1 files):
- jof-1468243-supplementary/
- jof-1468243-supplementary/Supplementary material - Table S1.pdf
